# Supplementary material for: Oral Administration of Water Extract from Euglena gracilis Alters the Intestinal Microbiota and Prevents Lung Carcinoma Growth in Mice
Source: Nutrients. 2022 Feb 5;14(3):678. doi: 10.3390/nu14030678 (PMC8839094; doi:10.3390/nu14030678)
Supplement: Supplementary file 1 [file nutrients-14-00678-s001.zip]

Archive with 1 entries (1 files):
- nutrients-1550019-Supplementary Materials.pdf
